# Supplementary material for: Multigroup prediction in lung cancer patients and comparative controls using signature of volatile organic compounds in breath samples
Source: PLoS One. 2022 Nov 30;17(11):e0277431. doi: 10.1371/journal.pone.0277431 (PMC9710764; doi:10.1371/journal.pone.0277431)
Supplement: S1 Table — (XLSX) [file pone.0277431.s002.xlsx]

## Sheet: Table S1
Table S1: Summary Statistics of all the VOCs considered in this study.
										Control (N =193)
	CH2O	C2H4O	C3H6O	C4H8O	C5H10O	C6H12O	C7H14O	C8H16O	C9H18O	C10H20O	C11H22O	C12H24O	C13H26O	C4H8O2	C2H4O2	C3H4O_Acrolein	C6H10O2_HHE	C9H16O2_HNE	C3H4O2_MDA	C4H6O2_Butanedione	C4H6O_Crotonaldehyde	C4H4O2	C5H8O	C7H6O_Benzaldehyde	C7H11O	C13H22O	C15H10O
Mean	0.444397	1.66814	3.91381	1.40005	0.761584	0.0580547	0.0135357	0.0524507	0.321123	0.671447	0.111698	0.111713	0.046098	0.0865531	0.18573	0.0341864	0.00311296	0.0136757	1.25089e-05	7.95578e-05	3.40076e-05	2.29528e-05	0.0520955	0.000167654	0.118815	0.0132748	2.73109e-06
Median	0.246	1.09	3.44	1.37	0.755	0.0214	0.00667667	0.0248	0.2471	0.516494	0.0885932	0.0784144	0.0123541	0.073	0.181	0	0.00144	0.00039	0	0	0	0	0	0	0	0	0
SD	0.724317	1.63724	2.70518	0.611313	0.403233	0.0706417	0.0190967	0.0845312	0.31785	0.614322	0.122908	0.139134	0.0816552	0.0788586	0.114515	0.201049	0.00792639	0.0596618	0.000109575	0.000442059	0.000190715	0.000285219	0.122943	0.00125264	0.264523	0.0457253	3.79415e-05
Min	0.004	0.09	0.04	0.2	0.03	0	0	0	0	0.00667601	0	0	0	0	0.001	0	0	0	0	0	0	0	0	0	0	0	0
Max	8.296	8.67	18.06	2.84244	1.83	0.3936	0.142575	0.654734	1.8346	5.24762	0.978986	1.2705	0.538656	0.548	0.65559	2.55298	0.0909176	0.556762	0.00120676	0.00498575	0.00193858	0.00394847	0.945508	0.0166019	2.16959	0.435466	0.0005271
SE	0.0521375	0.117851	0.194723	0.0440033	0.0290253	0.0050849	0.00137461	0.00608469	0.0228793	0.0442198	0.00884714	0.0100151	0.00587767	0.00567637	0.00824297	0.0144719	0.000570554	0.00429455	7.88741e-06	3.18201e-05	1.3728e-05	2.05305e-05	0.00884962	9.01667e-05	0.0190408	0.00329138	2.73109e-06
95%CI (Lower)	0.342207	1.43715	3.53215	1.3138	0.704695	0.0480883	0.0108415	0.0405247	0.27628	0.584777	0.0943578	0.0920835	0.0345777	0.0754275	0.169574	0.00582156	0.00199467	0.00525834	0	1.71903e-05	7.10077e-06	0	0.0347502	0	0.0814956	0.00682373	0
95%CI (Upper)	0.546586	1.89913	4.29547	1.48629	0.818474	0.0680211	0.0162299	0.0643767	0.365967	0.758118	0.129039	0.131343	0.0576182	0.0976788	0.201887	0.0625512	0.00423124	0.022093	2.79682e-05	0.000141925	6.09145e-05	6.31926e-05	0.0694407	0.000344381	0.156135	0.0197259	8.08402e-06
										Benign (N =65)
Mean	0.436631	1.72412	4.2008	1.94142	0.975443	0.0598956	0.036668	0.062104	0.299218	0.972585	0.0948602	0.11439	0.0591418	0.221748	0.22693	0.0120031	0.00464335	0.00854118	0.00136593	0.0007453	0.000164159	0	0.0674647	0.00123276	0.135785	0.156813	1.79938e-05
Median	0.288	1.12	3.19	1.72	0.85	0.024	0.004	0.0608181	0.288361	0.943027	0.0575725	0.0881364	0.0209631	0.142	0.202	0	0.0014	0.000742025	0	0	0	0	0	0	0.00694786	0.13666	0
SD	0.43255	1.96564	3.68527	0.93	0.494783	0.116561	0.133971	0.0474967	0.21186	0.681809	0.140611	0.150716	0.124643	0.276554	0.163056	0.0435082	0.00840838	0.0216272	0.00362188	0.0027828	0.00095061	0	0.150673	0.00777857	0.333383	0.130511	0.000145071
Min	0.021	0.085	0.45	0.29	0.04	0	0	0	0	0.0235621	0.000876464	0.000630857	0.000311001	0	0	0	0	0	0	0	0	0	0	0	0	0	0
Max	1.98168	12.66	22.62	4.57	2.37	0.841	1.016	0.215784	0.881861	3.30768	0.853723	0.929168	0.738569	1.83	0.765	0.315429	0.0534107	0.10166	0.0173	0.016166	0.0075269	0	0.722686	0.0620836	1.83215	0.393396	0.0011696
SE	0.0536512	0.243808	0.457101	0.115352	0.0613703	0.0144577	0.016617	0.00589124	0.026278	0.084568	0.0174407	0.0186941	0.0154601	0.0343023	0.0202246	0.00539652	0.00104293	0.00268252	0.000449239	0.000345164	0.000117909	0	0.0186887	0.000964813	0.0413511	0.016188	1.79938e-05
95%CI (Lower)	0.331475	1.24626	3.30488	1.71533	0.855157	0.0315586	0.00409863	0.0505572	0.247713	0.806832	0.0606764	0.0777494	0.02884	0.154516	0.18729	0.00142587	0.0025992	0.00328343	0.000485419	6.87796e-05	0	0	0.0308349	0	0.0547372	0.125084	0
95%CI (Upper)	0.541787	2.20198	5.09672	2.16751	1.09573	0.0882326	0.0692373	0.0736508	0.350723	1.13834	0.129044	0.15103	0.0894436	0.288981	0.26657	0.0225802	0.00668749	0.0137989	0.00224644	0.00142182	0.00039526	0	0.104094	0.0031238	0.216833	0.188541	5.32618e-05
										Cancer (N = 157)
Mean	0.633394	3.01068	4.41337	3.27334	1.65906	0.147306	0.0410226	0.0759356	0.378421	1.03338	0.110967	0.145921	0.0640245	0.449126	0.367863	0.0135876	0.0159357	0.00714015	0.00167948	0.000225155	0.000281748	0.000256928	0.044717	0.00228744	0.142646	0.160801	0
Median	0.4055	2.125	3.36405	3.02	1.53	0.0650789	0.018	0.0648653	0.312859	0.816074	0.0584511	0.100723	0.0197511	0.308	0.325	0	0.00725	0.0023512	0	0	0	0	0	0	0.00624828	0.151394	0
SD	0.608705	3.08742	4.22423	1.45361	0.918943	0.267644	0.0688448	0.101741	0.404974	1.17217	0.268807	0.264316	0.207454	0.423311	0.270262	0.0508871	0.0325545	0.0221351	0.00382934	0.00125292	0.0012816	0.00315544	0.182722	0.00691489	0.512956	0.133875	0
Min	0.017	0.08	0.22	0.88	0.15	0	0	0	0	0.000187677	0.000179801	0.00101767	0	0.004	0.0198968	0	0	0	0	0	0	0	0	0	0	0	0
Max	3.318	17.18	36.82	8.21	7.11	2.122	0.658	0.729781	2.9987	11.9329	2.80774	2.80774	2.14968	2.53903	2.11	0.469419	0.325073	0.248571	0.0217	0.0137214	0.0105729	0.03941	1.69103	0.0475861	4.31398	0.750276	0
SE	0.0487354	0.247192	0.338209	0.116382	0.0735743	0.0214287	0.005512	0.00814583	0.0324238	0.0938486	0.0215218	0.0211622	0.0166096	0.033892	0.0216383	0.00407423	0.00260644	0.00177222	0.000306593	0.000100314	0.00010261	0.000252637	0.0146295	0.000553635	0.0410693	0.0107186	0
95%CI (Lower)	0.537872	2.52618	3.75048	3.04523	1.51485	0.105306	0.030219	0.0599698	0.31487	0.849432	0.0687838	0.104444	0.0314696	0.382698	0.325452	0.00560209	0.0108271	0.00366659	0.00107856	2.85397e-05	8.06323e-05	0	0.0160432	0.00120232	0.0621505	0.139793	0
95%CI (Upper)	0.728915	3.49517	5.07626	3.50145	1.80327	0.189306	0.0518261	0.0919014	0.441972	1.21732	0.153149	0.187399	0.0965794	0.515555	0.410274	0.021573	0.0210444	0.0106137	0.0022804	0.000421771	0.000482864	0.000752097	0.0733908	0.00337257	0.223142	0.181809	0

## Sheet: Table S2
	Table S2. Statistical significance values computed through Boot-SVM-RFE for all the VOCs used in the study for all patient class combinations.
	Cancer (156) vs Control (193)				Cancer (156) vs Benign (65)				Benign (65) vs Control (193)				Benign + Cancer (221) vs Control (193)				Control + Benign vs Cancer
VOCs	Weights	P-value	AdjPval	FDR	Weights	P-value	AdjPval	FDR	Weights	P-value	AdjPval	FDR	Weights	P-value	AdjPval	FDR	Weights	P-value	AdjPval	FDR
CH2O	0.334296	1	1	1	0.428296	1	1	1	0.365481	1	1	1	0.306593	1	1	1	0.403037	1	1	1
C2H4O	0.225185	1	1	1	0.247704	1	1	1	0.203926	1	1	1	0.203111	1	1	1	0.17637	1	1	1
C3H6O	0.155185	1	1	1	0.201333	1	1	1	0.160519	1	1	1	0.152815	1	1	1	0.149185	1	1	1
C4H8O	0.69837	6.32359e-84	1.5809e-82	5.69124e-83	0.590815	4.82429e-32	8.2013e-31	1.18414e-31	0.527926	7.55678e-08	1.05795e-06	1.45738e-07	0.615185	4.54574e-74	1.04552e-72	2.4547e-73	0.726593	1.42499e-81	3.56246e-80	1.28249e-80
C5H10O	0.333704	1	1	1	0.42563	1	1	1	0.38	1	1	1	0.287407	1	1	1	0.467778	0.999956	1	1
C6H12O	0.656	1.27824e-50	2.42866e-49	3.83473e-50	0.680222	1.76944e-46	3.53888e-45	5.97186e-46	0.582	1.48798e-16	2.23197e-15	3.09042e-16	0.595333	4.33934e-26	7.37687e-25	1.06511e-25	0.688593	4.22211e-46	8.44422e-45	1.42496e-45
C7H14O	0.806296	1.07476e-75	2.257e-74	4.14552e-75	0.715556	2.025e-56	4.455e-55	9.11251e-56	0.743926	2.73184e-57	5.73686e-56	1.05371e-56	0.770519	3.28711e-71	7.23163e-70	1.4792e-70	0.722889	3.92585e-51	8.24429e-50	1.51426e-50
C8H16O	0.598	1.14308e-24	1.82893e-23	2.57194e-24	0.584074	1.8476e-16	2.95616e-15	4.15709e-16	0.586074	2.87693e-19	4.60309e-18	6.4731e-19	0.579111	6.96019e-15	9.74426e-14	1.34232e-14	0.543185	5.03408e-06	7.55112e-05	1.04554e-05
C9H18O	0.418963	1	1	1	0.518222	0.0411677	0.494012	0.0694705	0.471556	0.999869	1	1	0.395852	1	1	1	0.447704	1	1	1
C10H20O	0.493704	0.795957	1	1	0.343926	1	1	1	0.582667	6.88524e-32	1.3082e-30	2.06557e-31	0.551111	3.01183e-22	4.81893e-21	6.77662e-22	0.424296	1	1	1
C11H22O	0.780296	1.00454e-81	2.41089e-80	6.78062e-81	0.593852	6.62598e-16	9.93897e-15	1.37617e-15	0.855852	7.75612e-83	1.93903e-81	6.98051e-82	0.81837	9.57105e-84	2.39276e-82	8.61395e-83	0.668148	1.13334e-55	2.49334e-54	5.10001e-55
C12H24O	0.509926	0.170366	1	0.306659	0.799556	7.13874e-73	1.78468e-71	6.42486e-72	0.683407	6.26895e-61	1.44186e-59	3.38523e-60	0.585704	3.68734e-30	7.00595e-29	1.09729e-29	0.523333	0.0498472	0.648013	0.0897249
C13H26O	0.603111	2.06817e-28	3.7227e-27	5.58405e-28	0.721556	1.78977e-53	3.75851e-52	6.90339e-53	0.604593	5.69594e-21	9.68309e-20	1.39809e-20	0.576593	3.80351e-13	4.94457e-12	6.84633e-13	0.630815	5.22615e-29	9.40707e-28	1.41106e-28
C4HO8O2	0.949926	6.32359e-84	1.5809e-82	5.69124e-83	0.732593	1.7551e-68	4.21224e-67	1.18469e-67	0.898815	6.43864e-84	1.67405e-82	8.69216e-83	0.944889	6.32359e-84	1.64413e-82	8.53685e-83	0.932074	6.81689e-84	1.84056e-82	1.21315e-82
C2H4O2	0.790593	6.77227e-79	1.55762e-77	3.65703e-78	0.651333	2.34906e-32	4.2283e-31	6.34246e-32	0.740889	1.6299e-70	3.91177e-69	1.10019e-69	0.730519	1.69909e-65	3.39818e-64	5.73443e-65	0.743926	3.76412e-66	8.65748e-65	2.03263e-65
C3H4O	0.609481	2.60806e-26	4.43371e-25	6.40161e-26	0.653852	9.46517e-34	1.79838e-32	2.83955e-33	0.619852	3.02333e-25	5.44199e-24	8.16298e-25	0.585481	8.86748e-17	1.33012e-15	1.84171e-16	0.558444	2.00238e-09	3.20381e-08	4.50536e-09
C6H10O2	0.825852	3.18638e-77	7.01003e-76	1.43387e-76	0.881185	3.09477e-78	8.0464e-77	4.17794e-77	0.528741	0.00287293	0.0373481	0.00517128	0.843778	2.1103e-78	5.06473e-77	1.42446e-77	0.968074	8.98632e-84	2.33644e-82	1.21315e-82
C9H16O2	0.726519	6.23766e-56	1.24753e-54	2.10521e-55	0.594741	4.38942e-13	6.14519e-12	8.46531e-13	0.748222	2.68349e-58	5.90368e-57	1.20757e-57	0.767926	1.57821e-67	3.31425e-66	6.0874e-67	0.604963	3.56973e-22	6.06854e-21	8.76206e-22
C3H4O2	0.351852	1	1	1	0.354815	1	1	1	0.385556	1	1	1	0.38563	1	1	1	0.330074	1	1	1
C4H6O2	0.242815	1	1	1	0.344444	1	1	1	0.381481	1	1	1	0.335037	1	1	1	0.325852	1	1	1
C4H6O	0.346815	1	1	1	0.225778	1	1	1	0.215185	1	1	1	0.371185	1	1	1	0.341333	1	1	1
C4H4O2	0.038963	1	1	1	0.0436296	1	1	1	0.0402963	1	1	1	0.041037	1	1	1	0.0466667	1	1	1
C5H8O	0.570593	1.16423e-15	1.74634e-14	2.41802e-15	0.880963	1.87373e-83	5.05906e-82	5.05906e-82	0.696741	1.06119e-54	2.12237e-53	3.5815e-54	0.62637	4.06404e-30	7.31526e-29	1.09729e-29	0.628148	2.01481e-34	3.82813e-33	6.04442e-34
C7H6O	0.352074	1	1	1	0.418741	1	1	1	0.421926	1	1	1	0.366222	1	1	1	0.493556	0.906883	1	1
C7H11O	0.511037	0.0634099	0.887738	0.12229	0.577333	2.74881e-10	3.57345e-09	4.94785e-10	0.497481	0.826321	1	1	0.489259	0.925435	1	1	0.518963	0.0148303	0.207624	0.0286012
C13H22O	0.995481	6.32359e-84	1.5809e-82	5.69124e-83	0.707926	1.52031e-65	3.4967e-64	8.20965e-65	1	6.32359e-84	1.67405e-82	8.69216e-83	0.999556	6.32359e-84	1.64413e-82	8.53685e-83	0.848815	9.35028e-78	2.24407e-76	6.31144e-77
C15H10O	0.074963	1	1	1	0.0819259	1	1	1	0.0768889	1	1	1	0.0754074	1	1	1	0.0871852	1	1	1
